# Supplementary material for: Pd-catalyzed regioselective synthesis of 3-aminoindoles via Larock-type annulation of N-protected 2-iodoanilines with ynamides
Source: Chem Sci. 2026 Jul 7. Online ahead of print. doi: 10.1039/d6sc04203a (PMC13359594; doi:10.1039/d6sc04203a)
Supplement: SC-OLF-D6SC04203A-s002 [file SC-OLF-D6SC04203A-s002.cif]

# Supplementary Information (SI) for Chemical Science.
# This journal is © The Royal Society of Chemistry 2026

####################################################################### 
# 
# This file contains crystal structure data downloaded from the 
# Cambridge Structural Database (CSD) hosted by the Cambridge 
# Crystallographic Data Centre (CCDC).
# 
# Full information about CCDC data access policies and citation 
# guidelines are available at http://www.ccdc.cam.ac.uk/access/V1 
# 
# Audit and citation data items may have been added by the CCDC. 
# Please retain this information to preserve the provenance of 
# this file and to allow appropriate attribution of the data. 
# 
#######################################################################

data_wr4-53
_audit_block_doi                 10.5517/ccdc.csd.cc2rrh67
_database_code_depnum_ccdc_archive 'CCDC 2554809'
loop_
_audit_author_name
_audit_author_address
'Xiao-Na Wang' 'Zhengzhou University'
_audit_update_record             
;
2026-05-18 deposited with the CCDC.	2026-07-06 downloaded from the CCDC.
;
_audit_creation_date             2026-05-16
_audit_creation_method           
;
Olex2 1.5
(compiled 2025.07.13 svn.rb7424aed for OlexSys, GUI svn.r7314)
;
_shelx_SHELXL_version_number     2019/3
_chemical_name_common            ?
_chemical_name_systematic        ?
_chemical_formula_moiety         'C26 H26 N2 O4 S'
_chemical_formula_sum            'C26 H26 N2 O4 S'
_chemical_formula_weight         462.55
_chemical_melting_point          ?
_chemical_oxdiff_formula         C26H26N2O4S
loop_
_atom_type_symbol
_atom_type_description
_atom_type_scat_dispersion_real
_atom_type_scat_dispersion_imag
_atom_type_scat_source
C C 0.0181 0.0091 'International Tables Vol C Tables 4.2.6.8 and 6.1.1.4'
H H 0.0000 0.0000 'International Tables Vol C Tables 4.2.6.8 and 6.1.1.4'
N N 0.0311 0.0180 'International Tables Vol C Tables 4.2.6.8 and 6.1.1.4'
O O 0.0492 0.0322 'International Tables Vol C Tables 4.2.6.8 and 6.1.1.4'
S S 0.3331 0.5567 'International Tables Vol C Tables 4.2.6.8 and 6.1.1.4'

_shelx_space_group_comment       
;
The symmetry employed for this shelxl refinement is uniquely defined
by the following loop, which should always be used as a source of
symmetry information in preference to the above space-group names.
They are only intended as comments.
;
_space_group_crystal_system      monoclinic
_space_group_IT_number           15
_space_group_name_H-M_alt        'C 1 2/c 1'
_space_group_name_Hall           '-C 2yc'
loop_
_space_group_symop_operation_xyz
'x, y, z'
'-x, y, -z+1/2'
'x+1/2, y+1/2, z'
'-x+1/2, y+1/2, -z+1/2'
'-x, -y, -z'
'x, -y, z-1/2'
'-x+1/2, -y+1/2, -z'
'x+1/2, -y+1/2, z-1/2'

_cell_length_a                   43.8290(8)
_cell_length_b                   10.08920(10)
_cell_length_c                   11.4190(2)
_cell_angle_alpha                90
_cell_angle_beta                 110.632(2)
_cell_angle_gamma                90
_cell_volume                     4725.62(14)
_cell_formula_units_Z            8
_cell_measurement_reflns_used    3676
_cell_measurement_temperature    293(2)
_cell_measurement_theta_max      70.1330
_cell_measurement_theta_min      4.1430
_shelx_estimated_absorpt_T_max   0.753
_shelx_estimated_absorpt_T_min   0.661
_exptl_absorpt_coefficient_mu    1.504
_exptl_absorpt_correction_T_max  1.00000
_exptl_absorpt_correction_T_min  0.94446
_exptl_absorpt_correction_type   multi-scan
_exptl_absorpt_process_details   
;
CrysAlisPro 1.171.42.102a (Rigaku Oxford Diffraction, 2023)
Empirical absorption correction using spherical harmonics,
implemented in SCALE3 ABSPACK scaling algorithm.
;
_exptl_absorpt_special_details   ?
_exptl_crystal_colour            yellow
_exptl_crystal_colour_primary    yellow
_exptl_crystal_density_diffrn    1.300
_exptl_crystal_density_meas      ?
_exptl_crystal_density_method    ?
_exptl_crystal_description       block
_exptl_crystal_F_000             1952
_exptl_crystal_size_max          0.3
_exptl_crystal_size_mid          0.2
_exptl_crystal_size_min          0.2
_exptl_transmission_factor_max   ?
_exptl_transmission_factor_min   ?
_diffrn_reflns_av_R_equivalents  0.0248
_diffrn_reflns_av_unetI/netI     0.0342
_diffrn_reflns_Laue_measured_fraction_full 0.996
_diffrn_reflns_Laue_measured_fraction_max 0.977
_diffrn_reflns_limit_h_max       47
_diffrn_reflns_limit_h_min       -53
_diffrn_reflns_limit_k_max       12
_diffrn_reflns_limit_k_min       -10
_diffrn_reflns_limit_l_max       13
_diffrn_reflns_limit_l_min       -10
_diffrn_reflns_number            9345
_diffrn_reflns_point_group_measured_fraction_full 0.996
_diffrn_reflns_point_group_measured_fraction_max 0.977
_diffrn_reflns_theta_full        67.684
_diffrn_reflns_theta_max         70.907
_diffrn_reflns_theta_min         4.311
_diffrn_ambient_temperature      293(2)
_diffrn_detector                 'CCD plate'
_diffrn_detector_area_resol_mean 16.2312
_diffrn_detector_type            Eos
_diffrn_measured_fraction_theta_full 0.996
_diffrn_measured_fraction_theta_max 0.977
_diffrn_measurement_details      
;
List of Runs (angles in degrees, time in seconds):

  # Type    Start    End  Width  t~exp~   \w     \q     \k     \f   Frames
#--------------------------------------------------------------------------
  1  \w    -18.00  17.00   0.50    2.00    --    0.00 -77.00-150.00   70
  2  \w    -73.00 -41.00   0.50   10.00    --  -33.50 178.00  60.00   64
  3  \w   -102.00 -38.00   0.50   10.00    --  -33.50 -57.00-180.00  128
  4  \w   -105.00 -77.00   0.50   10.00    --  -33.50 178.00  60.00   56
  5  \w    -18.00  33.00   0.50   10.00    --   36.47 -77.00-120.00  102
  6  \w     67.00 110.00   0.50   10.00    --   36.47 178.00-180.00   86
  7  \w    -25.00   9.00   0.50   10.00    --   36.47 -57.00  90.00   68
  8  \w     27.00  62.00   0.50   10.00    --   36.47 -19.00-180.00   70
  9  \w     61.00  86.00   0.50   10.00    --   36.47 178.00-150.00   50
 10  \w     61.00  86.00   0.50   10.00    --   36.47 178.00 150.00   50
 11  \w     32.00  76.00   0.50   10.00    --   36.47 -99.00 -30.00   88
 12  \w    -34.00  -2.00   0.50   10.00    --   36.47 -19.00-180.00   64
 13  \w     62.00 134.00   0.50   40.00    --  108.00 -77.00   0.00  144
 14  \w     93.00 177.00   0.50   40.00    --  108.00  30.00 150.00  168
 15  \w     56.00 128.00   0.50   40.00    --  108.00 -45.00-150.00  144
 16  \w     72.00  98.00   0.50   40.00    --  108.00 -94.00 -90.00   52
 17  \w     65.00 136.00   0.50   40.00    --  108.00 178.00  30.00  142
 18  \w    104.00 148.00   0.50   40.00    --  108.00 111.00 -90.00   88
 19  \w     39.00  85.00   0.50   40.00    --  108.00 -45.00 -30.00   92
 20  \w     64.00 169.00   0.50   40.00    --  108.00  15.00 -90.00  210
;
_diffrn_measurement_device       'four-circle diffractometer'
_diffrn_measurement_device_type  'Xcalibur, Eos, Gemini'
_diffrn_measurement_method       '\w scans'
_diffrn_orient_matrix_type       
'CrysAlisPro convention (1999,Acta A55,543-557)'
_diffrn_orient_matrix_UB_11      -0.0341502000
_diffrn_orient_matrix_UB_12      -0.0170171000
_diffrn_orient_matrix_UB_13      0.0078511000
_diffrn_orient_matrix_UB_21      0.0138076000
_diffrn_orient_matrix_UB_22      -0.1018257000
_diffrn_orient_matrix_UB_23      0.1061786000
_diffrn_orient_matrix_UB_31      0.0073092000
_diffrn_orient_matrix_UB_32      0.1124619000
_diffrn_orient_matrix_UB_33      0.0972696000
_diffrn_radiation_monochromator  graphite
_diffrn_radiation_probe          x-ray
_diffrn_radiation_type           'Cu K\a'
_diffrn_radiation_wavelength     1.54184
_diffrn_source                   'fine-focus sealed X-ray tube'
_diffrn_source_type              'Enhance (Cu) X-ray Source'
_reflns_Friedel_coverage         0.000
_reflns_Friedel_fraction_full    .
_reflns_Friedel_fraction_max     .
_reflns_number_gt                3528
_reflns_number_total             4459
_reflns_special_details          
;
 Reflections were merged by SHELXL according to the crystal
 class for the calculation of statistics and refinement.
 
 _reflns_Friedel_fraction is defined as the number of unique
 Friedel pairs measured divided by the number that would be
 possible theoretically, ignoring centric projections and
 systematic absences.
;
_reflns_threshold_expression     'I > 2\s(I)'
_computing_cell_refinement       'CrysAlisPro 1.171.42.102a (Rigaku OD, 2023)'
_computing_data_collection       'CrysAlisPro 1.171.42.102a (Rigaku OD, 2023)'
_computing_data_reduction        'CrysAlisPro 1.171.42.102a (Rigaku OD, 2023)'
_computing_molecular_graphics    'Olex2 1.5 (Dolomanov et al., 2009)'
_computing_publication_material  'Olex2 1.5 (Dolomanov et al., 2009)'
_computing_structure_refinement  'SHELXL 2019/3 (Sheldrick, 2015)'
_computing_structure_solution    'SHELXT 2018/2 (Sheldrick, 2018)'
_refine_diff_density_max         0.258
_refine_diff_density_min         -0.240
_refine_diff_density_rms         0.045
_refine_ls_extinction_coef       .
_refine_ls_extinction_method     none
_refine_ls_goodness_of_fit_ref   1.020
_refine_ls_hydrogen_treatment    constr
_refine_ls_matrix_type           full
_refine_ls_number_parameters     302
_refine_ls_number_reflns         4459
_refine_ls_number_restraints     0
_refine_ls_R_factor_all          0.0629
_refine_ls_R_factor_gt           0.0497
_refine_ls_restrained_S_all      1.020
_refine_ls_shift/su_max          0.000
_refine_ls_shift/su_mean         0.000
_refine_ls_structure_factor_coef Fsqd
_refine_ls_weighting_details     
'w=1/[\s^2^(Fo^2^)+(0.0835P)^2^+1.5880P] where P=(Fo^2^+2Fc^2^)/3'
_refine_ls_weighting_scheme      calc
_refine_ls_wR_factor_gt          0.1376
_refine_ls_wR_factor_ref         0.1504
_refine_special_details          ?
_olex2_refinement_description    
;
1. Fixed Uiso
 At 1.2 times of:
  All C(H) groups, All C(H,H) groups
 At 1.5 times of:
  All C(H,H,H) groups
2.a Secondary CH2 refined with riding coordinates:
 C13(H13A,H13B)
2.b Aromatic/amide H refined with riding coordinates:
 C3(H3), C4(H4), C6(H6), C15(H15), C16(H16), C17(H17), C18(H18), C19(H19),
 C21(H21), C22(H22), C24(H24), C25(H25)
2.c Idealised Me refined as rotating group:
 C10(H10A,H10B,H10C), C11(H11A,H11B,H11C), C12(H12A,H12B,H12C), C26(H26A,H26B,
 H26C)
;
_atom_sites_solution_hydrogens   geom
_atom_sites_solution_primary     dual
_atom_sites_solution_secondary   ?
loop_
_atom_site_label
_atom_site_type_symbol
_atom_site_fract_x
_atom_site_fract_y
_atom_site_fract_z
_atom_site_U_iso_or_equiv
_atom_site_adp_type
_atom_site_occupancy
_atom_site_site_symmetry_order
_atom_site_calc_flag
_atom_site_refinement_flags_posn
_atom_site_refinement_flags_adp
_atom_site_refinement_flags_occupancy
_atom_site_disorder_assembly
_atom_site_disorder_group
S1 S 0.40153(2) 0.05846(5) 0.55074(6) 0.05037(18) Uani 1 1 d . . . . .
O1 O 0.42454(5) 0.54559(19) 0.2553(2) 0.0710(5) Uani 1 1 d . . . . .
O2 O 0.32221(7) 0.6487(2) 0.5297(3) 0.0984(8) Uani 1 1 d . . . . .
O3 O 0.39877(5) -0.08027(17) 0.5242(2) 0.0743(6) Uani 1 1 d . . . . .
O4 O 0.40246(5) 0.10575(19) 0.66977(16) 0.0635(5) Uani 1 1 d . . . . .
N1 N 0.37030(4) 0.12897(17) 0.44477(17) 0.0463(4) Uani 1 1 d . . . . .
N2 N 0.34176(4) 0.44583(18) 0.51477(18) 0.0468(4) Uani 1 1 d . . . . .
C1 C 0.37604(5) 0.3781(2) 0.41624(19) 0.0412(4) Uani 1 1 d . . . . .
C2 C 0.36236(5) 0.4899(2) 0.4510(2) 0.0443(5) Uani 1 1 d . . . . .
C3 C 0.37038(6) 0.6168(2) 0.4232(2) 0.0542(6) Uani 1 1 d . . . . .
H3 H 0.361865 0.691499 0.448267 0.065 Uiso 1 1 calc R U . . .
C4 C 0.39121(6) 0.6283(2) 0.3579(2) 0.0569(6) Uani 1 1 d . . . . .
H4 H 0.396675 0.712288 0.338059 0.068 Uiso 1 1 calc R U . . .
C5 C 0.40440(6) 0.5171(2) 0.3205(2) 0.0513(5) Uani 1 1 d . . . . .
C6 C 0.39723(5) 0.3909(2) 0.3499(2) 0.0462(5) Uani 1 1 d . . . . .
H6 H 0.406248 0.316677 0.326238 0.055 Uiso 1 1 calc R U . . .
C7 C 0.36361(5) 0.2643(2) 0.46151(19) 0.0416(4) Uani 1 1 d . . . . .
C8 C 0.34291(5) 0.3053(2) 0.5189(2) 0.0461(5) Uani 1 1 d . . . . .
C9 C 0.32346(6) 0.5338(3) 0.5586(2) 0.0587(6) Uani 1 1 d . . . . .
C10 C 0.30560(8) 0.4854(3) 0.6395(3) 0.0758(8) Uani 1 1 d . . . . .
H10A H 0.287759 0.430214 0.591174 0.114 Uiso 1 1 calc R U . . .
H10B H 0.297369 0.559657 0.671817 0.114 Uiso 1 1 calc R U . . .
H10C H 0.320148 0.435024 0.707739 0.114 Uiso 1 1 calc R U . . .
C11 C 0.32433(7) 0.2172(3) 0.5738(3) 0.0672(7) Uani 1 1 d . . . . .
H11A H 0.331310 0.231981 0.662399 0.101 Uiso 1 1 calc R U . . .
H11B H 0.328208 0.126374 0.558119 0.101 Uiso 1 1 calc R U . . .
H11C H 0.301473 0.236214 0.536332 0.101 Uiso 1 1 calc R U . . .
C12 C 0.43803(8) 0.4389(3) 0.2111(3) 0.0758(8) Uani 1 1 d . . . . .
H12A H 0.449484 0.471980 0.159302 0.114 Uiso 1 1 calc R U . . .
H12B H 0.420920 0.380495 0.162934 0.114 Uiso 1 1 calc R U . . .
H12C H 0.452910 0.391445 0.280695 0.114 Uiso 1 1 calc R U . . .
C13 C 0.35705(6) 0.0752(2) 0.3161(2) 0.0530(5) Uani 1 1 d . . . . .
H13A H 0.369196 -0.003548 0.310696 0.064 Uiso 1 1 calc R U . . .
H13B H 0.359775 0.140243 0.257984 0.064 Uiso 1 1 calc R U . . .
C14 C 0.32160(6) 0.0408(2) 0.2794(2) 0.0459(5) Uani 1 1 d . . . . .
C15 C 0.29853(7) 0.1053(3) 0.1810(3) 0.0644(7) Uani 1 1 d . . . . .
H15 H 0.304868 0.171974 0.138243 0.077 Uiso 1 1 calc R U . . .
C16 C 0.26585(8) 0.0705(4) 0.1459(3) 0.0864(10) Uani 1 1 d . . . . .
H16 H 0.250354 0.114920 0.080309 0.104 Uiso 1 1 calc R U . . .
C17 C 0.25633(8) -0.0282(5) 0.2070(3) 0.0940(12) Uani 1 1 d . . . . .
H17 H 0.234447 -0.051673 0.182330 0.113 Uiso 1 1 calc R U . . .
C18 C 0.27892(9) -0.0929(4) 0.3046(3) 0.0874(10) Uani 1 1 d . . . . .
H18 H 0.272377 -0.160275 0.346144 0.105 Uiso 1 1 calc R U . . .
C19 C 0.31153(7) -0.0582(3) 0.3418(3) 0.0625(6) Uani 1 1 d . . . . .
H19 H 0.326763 -0.101580 0.408930 0.075 Uiso 1 1 calc R U . . .
C20 C 0.43699(5) 0.1162(2) 0.5272(2) 0.0479(5) Uani 1 1 d . . . . .
C21 C 0.45486(6) 0.2172(3) 0.6007(2) 0.0608(6) Uani 1 1 d . . . . .
H21 H 0.449029 0.252693 0.665018 0.073 Uiso 1 1 calc R U . . .
C22 C 0.48176(7) 0.2649(3) 0.5768(3) 0.0681(7) Uani 1 1 d . . . . .
H22 H 0.493972 0.333133 0.626163 0.082 Uiso 1 1 calc R U . . .
C23 C 0.49090(6) 0.2143(3) 0.4821(3) 0.0664(7) Uani 1 1 d . . . . .
C24 C 0.47233(7) 0.1134(3) 0.4091(3) 0.0689(7) Uani 1 1 d . . . . .
H24 H 0.478002 0.078595 0.344127 0.083 Uiso 1 1 calc R U . . .
C25 C 0.44551(6) 0.0637(3) 0.4311(2) 0.0575(6) Uani 1 1 d . . . . .
H25 H 0.433276 -0.004437 0.381788 0.069 Uiso 1 1 calc R U . . .
C26 C 0.52034(8) 0.2678(4) 0.4576(4) 0.0975(12) Uani 1 1 d . . . . .
H26A H 0.515963 0.356551 0.425798 0.146 Uiso 1 1 calc R U . . .
H26B H 0.524917 0.212654 0.397304 0.146 Uiso 1 1 calc R U . . .
H26C H 0.538816 0.268147 0.534216 0.146 Uiso 1 1 calc R U . . .

loop_
_atom_site_aniso_label
_atom_site_aniso_U_11
_atom_site_aniso_U_22
_atom_site_aniso_U_33
_atom_site_aniso_U_23
_atom_site_aniso_U_13
_atom_site_aniso_U_12
S1 0.0597(3) 0.0350(3) 0.0612(3) 0.0039(2) 0.0272(3) 0.0011(2)
O1 0.0851(13) 0.0578(10) 0.0915(13) 0.0138(10) 0.0576(11) 0.0020(9)
O2 0.1249(19) 0.0541(12) 0.154(2) 0.0050(13) 0.0956(18) 0.0246(12)
O3 0.0808(13) 0.0349(8) 0.1137(16) 0.0038(9) 0.0422(12) 0.0002(8)
O4 0.0785(12) 0.0641(11) 0.0542(9) 0.0111(8) 0.0311(8) 0.0058(9)
N1 0.0519(10) 0.0371(9) 0.0529(10) -0.0066(8) 0.0223(8) -0.0035(7)
N2 0.0482(9) 0.0425(9) 0.0539(10) -0.0032(8) 0.0233(8) 0.0047(8)
C1 0.0432(10) 0.0382(10) 0.0424(10) -0.0014(8) 0.0154(8) 0.0003(8)
C2 0.0451(10) 0.0404(10) 0.0486(11) -0.0010(9) 0.0179(9) 0.0029(8)
C3 0.0589(13) 0.0361(10) 0.0704(15) 0.0002(10) 0.0262(11) 0.0055(9)
C4 0.0628(14) 0.0384(11) 0.0726(15) 0.0070(10) 0.0278(12) -0.0006(10)
C5 0.0520(12) 0.0473(12) 0.0578(13) 0.0084(10) 0.0234(10) 0.0025(10)
C6 0.0512(11) 0.0419(10) 0.0498(11) 0.0007(9) 0.0233(9) 0.0033(9)
C7 0.0453(10) 0.0360(10) 0.0450(10) -0.0025(8) 0.0178(8) -0.0008(8)
C8 0.0484(11) 0.0442(11) 0.0479(11) -0.0029(9) 0.0198(9) -0.0011(9)
C9 0.0590(13) 0.0606(15) 0.0629(14) -0.0038(12) 0.0292(11) 0.0123(12)
C10 0.0801(18) 0.091(2) 0.0704(17) 0.0046(15) 0.0436(15) 0.0290(16)
C11 0.0782(17) 0.0589(15) 0.0846(18) -0.0025(14) 0.0538(15) -0.0086(13)
C12 0.0827(19) 0.0789(19) 0.087(2) 0.0175(16) 0.0561(17) 0.0139(16)
C13 0.0591(13) 0.0500(12) 0.0574(13) -0.0140(10) 0.0298(10) -0.0098(10)
C14 0.0550(12) 0.0380(10) 0.0501(11) -0.0074(9) 0.0253(9) -0.0032(9)
C15 0.0755(17) 0.0567(14) 0.0602(15) 0.0028(12) 0.0230(13) 0.0004(13)
C16 0.0636(17) 0.111(3) 0.0742(19) 0.0053(19) 0.0115(14) 0.0123(18)
C17 0.0539(15) 0.151(4) 0.079(2) -0.012(2) 0.0268(15) -0.0202(19)
C18 0.087(2) 0.106(3) 0.082(2) -0.0052(19) 0.0456(18) -0.039(2)
C19 0.0686(15) 0.0579(15) 0.0632(15) 0.0045(12) 0.0261(12) -0.0092(12)
C20 0.0499(11) 0.0420(11) 0.0509(12) 0.0024(9) 0.0166(9) 0.0039(9)
C21 0.0675(15) 0.0599(14) 0.0541(13) -0.0088(11) 0.0204(11) -0.0082(12)
C22 0.0610(14) 0.0694(17) 0.0655(15) -0.0033(13) 0.0119(12) -0.0169(13)
C23 0.0498(13) 0.0750(18) 0.0712(16) 0.0152(14) 0.0172(11) 0.0028(12)
C24 0.0612(15) 0.085(2) 0.0679(16) 0.0005(14) 0.0321(13) 0.0091(14)
C25 0.0543(13) 0.0558(13) 0.0609(14) -0.0087(11) 0.0185(11) 0.0008(11)
C26 0.0685(18) 0.113(3) 0.118(3) 0.018(2) 0.0417(19) -0.0114(19)

_geom_special_details            
;
 All esds (except the esd in the dihedral angle between two l.s. planes)
 are estimated using the full covariance matrix.  The cell esds are taken
 into account individually in the estimation of esds in distances, angles
 and torsion angles; correlations between esds in cell parameters are only
 used when they are defined by crystal symmetry.  An approximate (isotropic)
 treatment of cell esds is used for estimating esds involving l.s. planes.
;
loop_
_geom_bond_atom_site_label_1
_geom_bond_atom_site_label_2
_geom_bond_distance
_geom_bond_site_symmetry_2
_geom_bond_publ_flag
S1 O3 1.4283(18) . ?
S1 O4 1.4275(19) . ?
S1 N1 1.6362(19) . ?
S1 C20 1.767(2) . ?
O1 C5 1.370(3) . ?
O1 C12 1.405(4) . ?
O2 C9 1.201(3) . ?
N1 C7 1.424(3) . ?
N1 C13 1.480(3) . ?
N2 C2 1.416(3) . ?
N2 C8 1.418(3) . ?
N2 C9 1.401(3) . ?
C1 C2 1.399(3) . ?
C1 C6 1.396(3) . ?
C1 C7 1.442(3) . ?
C2 C3 1.393(3) . ?
C3 H3 0.9300 . ?
C3 C4 1.372(4) . ?
C4 H4 0.9300 . ?
C4 C5 1.397(3) . ?
C5 C6 1.381(3) . ?
C6 H6 0.9300 . ?
C7 C8 1.357(3) . ?
C8 C11 1.486(3) . ?
C9 C10 1.489(4) . ?
C10 H10A 0.9600 . ?
C10 H10B 0.9600 . ?
C10 H10C 0.9600 . ?
C11 H11A 0.9600 . ?
C11 H11B 0.9600 . ?
C11 H11C 0.9600 . ?
C12 H12A 0.9600 . ?
C12 H12B 0.9600 . ?
C12 H12C 0.9600 . ?
C13 H13A 0.9700 . ?
C13 H13B 0.9700 . ?
C13 C14 1.501(3) . ?
C14 C15 1.381(4) . ?
C14 C19 1.386(3) . ?
C15 H15 0.9300 . ?
C15 C16 1.390(4) . ?
C16 H16 0.9300 . ?
C16 C17 1.363(5) . ?
C17 H17 0.9300 . ?
C17 C18 1.368(5) . ?
C18 H18 0.9300 . ?
C18 C19 1.385(4) . ?
C19 H19 0.9300 . ?
C20 C21 1.376(3) . ?
C20 C25 1.383(3) . ?
C21 H21 0.9300 . ?
C21 C22 1.386(4) . ?
C22 H22 0.9300 . ?
C22 C23 1.377(4) . ?
C23 C24 1.384(4) . ?
C23 C26 1.513(4) . ?
C24 H24 0.9300 . ?
C24 C25 1.380(4) . ?
C25 H25 0.9300 . ?
C26 H26A 0.9600 . ?
C26 H26B 0.9600 . ?
C26 H26C 0.9600 . ?

loop_
_geom_angle_atom_site_label_1
_geom_angle_atom_site_label_2
_geom_angle_atom_site_label_3
_geom_angle
_geom_angle_site_symmetry_1
_geom_angle_site_symmetry_3
_geom_angle_publ_flag
O3 S1 N1 106.43(11) . . ?
O3 S1 C20 107.71(12) . . ?
O4 S1 O3 120.11(13) . . ?
O4 S1 N1 107.13(10) . . ?
O4 S1 C20 107.66(11) . . ?
N1 S1 C20 107.18(10) . . ?
C5 O1 C12 117.9(2) . . ?
C7 N1 S1 118.42(14) . . ?
C7 N1 C13 117.25(18) . . ?
C13 N1 S1 120.55(15) . . ?
C2 N2 C8 107.99(17) . . ?
C9 N2 C2 122.2(2) . . ?
C9 N2 C8 129.8(2) . . ?
C2 C1 C7 106.63(18) . . ?
C6 C1 C2 120.9(2) . . ?
C6 C1 C7 132.49(19) . . ?
C1 C2 N2 107.89(18) . . ?
C3 C2 N2 131.6(2) . . ?
C3 C2 C1 120.5(2) . . ?
C2 C3 H3 120.9 . . ?
C4 C3 C2 118.1(2) . . ?
C4 C3 H3 120.9 . . ?
C3 C4 H4 119.2 . . ?
C3 C4 C5 121.6(2) . . ?
C5 C4 H4 119.2 . . ?
O1 C5 C4 114.4(2) . . ?
O1 C5 C6 124.8(2) . . ?
C6 C5 C4 120.8(2) . . ?
C1 C6 H6 121.0 . . ?
C5 C6 C1 118.0(2) . . ?
C5 C6 H6 121.0 . . ?
N1 C7 C1 126.43(18) . . ?
C8 C7 N1 124.1(2) . . ?
C8 C7 C1 109.36(18) . . ?
N2 C8 C11 126.4(2) . . ?
C7 C8 N2 108.11(19) . . ?
C7 C8 C11 125.5(2) . . ?
O2 C9 N2 119.4(2) . . ?
O2 C9 C10 120.3(2) . . ?
N2 C9 C10 120.4(2) . . ?
C9 C10 H10A 109.5 . . ?
C9 C10 H10B 109.5 . . ?
C9 C10 H10C 109.5 . . ?
H10A C10 H10B 109.5 . . ?
H10A C10 H10C 109.5 . . ?
H10B C10 H10C 109.5 . . ?
C8 C11 H11A 109.5 . . ?
C8 C11 H11B 109.5 . . ?
C8 C11 H11C 109.5 . . ?
H11A C11 H11B 109.5 . . ?
H11A C11 H11C 109.5 . . ?
H11B C11 H11C 109.5 . . ?
O1 C12 H12A 109.5 . . ?
O1 C12 H12B 109.5 . . ?
O1 C12 H12C 109.5 . . ?
H12A C12 H12B 109.5 . . ?
H12A C12 H12C 109.5 . . ?
H12B C12 H12C 109.5 . . ?
N1 C13 H13A 109.3 . . ?
N1 C13 H13B 109.3 . . ?
N1 C13 C14 111.52(18) . . ?
H13A C13 H13B 108.0 . . ?
C14 C13 H13A 109.3 . . ?
C14 C13 H13B 109.3 . . ?
C15 C14 C13 120.5(2) . . ?
C15 C14 C19 118.9(2) . . ?
C19 C14 C13 120.6(2) . . ?
C14 C15 H15 120.0 . . ?
C14 C15 C16 120.0(3) . . ?
C16 C15 H15 120.0 . . ?
C15 C16 H16 119.8 . . ?
C17 C16 C15 120.5(3) . . ?
C17 C16 H16 119.8 . . ?
C16 C17 H17 119.9 . . ?
C16 C17 C18 120.1(3) . . ?
C18 C17 H17 119.9 . . ?
C17 C18 H18 119.9 . . ?
C17 C18 C19 120.1(3) . . ?
C19 C18 H18 119.9 . . ?
C14 C19 H19 119.8 . . ?
C18 C19 C14 120.4(3) . . ?
C18 C19 H19 119.8 . . ?
C21 C20 S1 119.55(19) . . ?
C21 C20 C25 120.9(2) . . ?
C25 C20 S1 119.51(18) . . ?
C20 C21 H21 120.7 . . ?
C20 C21 C22 118.5(3) . . ?
C22 C21 H21 120.7 . . ?
C21 C22 H22 119.0 . . ?
C23 C22 C21 121.9(3) . . ?
C23 C22 H22 119.0 . . ?
C22 C23 C24 118.3(3) . . ?
C22 C23 C26 121.1(3) . . ?
C24 C23 C26 120.6(3) . . ?
C23 C24 H24 119.5 . . ?
C25 C24 C23 121.0(3) . . ?
C25 C24 H24 119.5 . . ?
C20 C25 H25 120.3 . . ?
C24 C25 C20 119.4(2) . . ?
C24 C25 H25 120.3 . . ?
C23 C26 H26A 109.5 . . ?
C23 C26 H26B 109.5 . . ?
C23 C26 H26C 109.5 . . ?
H26A C26 H26B 109.5 . . ?
H26A C26 H26C 109.5 . . ?
H26B C26 H26C 109.5 . . ?

loop_
_geom_torsion_atom_site_label_1
_geom_torsion_atom_site_label_2
_geom_torsion_atom_site_label_3
_geom_torsion_atom_site_label_4
_geom_torsion
_geom_torsion_site_symmetry_1
_geom_torsion_site_symmetry_2
_geom_torsion_site_symmetry_3
_geom_torsion_site_symmetry_4
_geom_torsion_publ_flag
S1 N1 C7 C1 90.4(2) . . . . ?
S1 N1 C7 C8 -92.8(2) . . . . ?
S1 N1 C13 C14 122.77(19) . . . . ?
S1 C20 C21 C22 -177.2(2) . . . . ?
S1 C20 C25 C24 176.9(2) . . . . ?
O1 C5 C6 C1 -179.6(2) . . . . ?
O3 S1 N1 C7 168.95(17) . . . . ?
O3 S1 N1 C13 -33.6(2) . . . . ?
O3 S1 C20 C21 -146.7(2) . . . . ?
O3 S1 C20 C25 36.4(2) . . . . ?
O4 S1 N1 C7 39.29(19) . . . . ?
O4 S1 N1 C13 -163.22(17) . . . . ?
O4 S1 C20 C21 -15.8(2) . . . . ?
O4 S1 C20 C25 167.27(19) . . . . ?
N1 S1 C20 C21 99.1(2) . . . . ?
N1 S1 C20 C25 -77.8(2) . . . . ?
N1 C7 C8 N2 -178.32(19) . . . . ?
N1 C7 C8 C11 0.6(4) . . . . ?
N1 C13 C14 C15 117.3(2) . . . . ?
N1 C13 C14 C19 -64.2(3) . . . . ?
N2 C2 C3 C4 -179.4(2) . . . . ?
C1 C2 C3 C4 1.9(3) . . . . ?
C1 C7 C8 N2 -1.1(2) . . . . ?
C1 C7 C8 C11 177.8(2) . . . . ?
C2 N2 C8 C7 0.7(2) . . . . ?
C2 N2 C8 C11 -178.2(2) . . . . ?
C2 N2 C9 O2 8.5(4) . . . . ?
C2 N2 C9 C10 -171.9(2) . . . . ?
C2 C1 C6 C5 0.4(3) . . . . ?
C2 C1 C7 N1 178.2(2) . . . . ?
C2 C1 C7 C8 1.1(2) . . . . ?
C2 C3 C4 C5 -0.5(4) . . . . ?
C3 C4 C5 O1 179.5(2) . . . . ?
C3 C4 C5 C6 -1.0(4) . . . . ?
C4 C5 C6 C1 1.0(3) . . . . ?
C6 C1 C2 N2 179.13(19) . . . . ?
C6 C1 C2 C3 -1.9(3) . . . . ?
C6 C1 C7 N1 -1.5(4) . . . . ?
C6 C1 C7 C8 -178.6(2) . . . . ?
C7 N1 C13 C14 -79.5(2) . . . . ?
C7 C1 C2 N2 -0.7(2) . . . . ?
C7 C1 C2 C3 178.3(2) . . . . ?
C7 C1 C6 C5 -179.9(2) . . . . ?
C8 N2 C2 C1 0.0(2) . . . . ?
C8 N2 C2 C3 -178.8(2) . . . . ?
C8 N2 C9 O2 -168.9(3) . . . . ?
C8 N2 C9 C10 10.7(4) . . . . ?
C9 N2 C2 C1 -177.9(2) . . . . ?
C9 N2 C2 C3 3.3(4) . . . . ?
C9 N2 C8 C7 178.4(2) . . . . ?
C9 N2 C8 C11 -0.5(4) . . . . ?
C12 O1 C5 C4 -178.1(2) . . . . ?
C12 O1 C5 C6 2.4(4) . . . . ?
C13 N1 C7 C1 -67.8(3) . . . . ?
C13 N1 C7 C8 108.9(2) . . . . ?
C13 C14 C15 C16 178.4(3) . . . . ?
C13 C14 C19 C18 -177.6(3) . . . . ?
C14 C15 C16 C17 -0.8(5) . . . . ?
C15 C14 C19 C18 0.9(4) . . . . ?
C15 C16 C17 C18 0.8(6) . . . . ?
C16 C17 C18 C19 0.1(6) . . . . ?
C17 C18 C19 C14 -0.9(5) . . . . ?
C19 C14 C15 C16 0.0(4) . . . . ?
C20 S1 N1 C7 -76.03(18) . . . . ?
C20 S1 N1 C13 81.46(18) . . . . ?
C20 C21 C22 C23 0.1(4) . . . . ?
C21 C20 C25 C24 0.1(4) . . . . ?
C21 C22 C23 C24 0.4(4) . . . . ?
C21 C22 C23 C26 180.0(3) . . . . ?
C22 C23 C24 C25 -0.7(4) . . . . ?
C23 C24 C25 C20 0.4(4) . . . . ?
C25 C20 C21 C22 -0.3(4) . . . . ?
C26 C23 C24 C25 179.8(3) . . . . ?

_shelx_res_file                  
;
TITL wr4-53_a.res in C2/c
    wr4-53.res
    created by SHELXL-2019/3 at 18:23:08 on 16-May-2026
REM Old TITL WR4-53 in C2/c
REM SHELXT solution in C2/c: R1 0.164, Rweak 0.155, Alpha 0.041
REM <I/s> 0.711 for 272 systematic absences, Orientation as input
REM Formula found by SHELXT: C14 N3 O3 S
CELL 1.54184 43.829 10.0892 11.419 90 110.632 90
ZERR 8 0.0008 0.0001 0.0002 0 0.002 0
LATT 7
SYMM -X,+Y,0.5-Z
SFAC C H N O S
UNIT 208 208 16 32 8

L.S. 4 0 0
PLAN  2
SIZE 0.2 0.2 0.3
CONF
BOND
list 4
MORE -1
BOND $H
fmap 2 53
acta
REM <olex2.extras>
REM <HklSrc "%.\\wr4-53.hkl">
REM </olex2.extras>

WGHT    0.083500    1.588000
FVAR       0.20454
S1    5    0.401535    0.058458    0.550745    11.00000    0.05969    0.03499 =
         0.06122    0.00389    0.02724    0.00106
O1    4    0.424535    0.545585    0.255349    11.00000    0.08508    0.05779 =
         0.09148    0.01379    0.05761    0.00195
O2    4    0.322207    0.648681    0.529728    11.00000    0.12489    0.05414 =
         0.15367    0.00497    0.09562    0.02463
O3    4    0.398772   -0.080275    0.524179    11.00000    0.08085    0.03494 =
         0.11365    0.00381    0.04223    0.00019
O4    4    0.402462    0.105746    0.669770    11.00000    0.07852    0.06407 =
         0.05415    0.01105    0.03115    0.00583
N1    3    0.370299    0.128968    0.444768    11.00000    0.05188    0.03714 =
         0.05293   -0.00659    0.02227   -0.00355
N2    3    0.341758    0.445830    0.514769    11.00000    0.04818    0.04245 =
         0.05394   -0.00320    0.02329    0.00466
C1    1    0.376038    0.378111    0.416237    11.00000    0.04321    0.03823 =
         0.04242   -0.00137    0.01543    0.00035
C2    1    0.362357    0.489919    0.451025    11.00000    0.04512    0.04042 =
         0.04861   -0.00098    0.01792    0.00286
C3    1    0.370382    0.616752    0.423242    11.00000    0.05885    0.03609 =
         0.07039    0.00015    0.02618    0.00551
AFIX  43
H3    2    0.361865    0.691499    0.448267    11.00000   -1.20000
AFIX   0
C4    1    0.391211    0.628305    0.357900    11.00000    0.06281    0.03838 =
         0.07259    0.00704    0.02778   -0.00061
AFIX  43
H4    2    0.396675    0.712288    0.338059    11.00000   -1.20000
AFIX   0
C5    1    0.404403    0.517086    0.320466    11.00000    0.05203    0.04733 =
         0.05775    0.00838    0.02343    0.00246
C6    1    0.397233    0.390890    0.349892    11.00000    0.05116    0.04191 =
         0.04983    0.00067    0.02326    0.00325
AFIX  43
H6    2    0.406248    0.316677    0.326238    11.00000   -1.20000
AFIX   0
C7    1    0.363614    0.264350    0.461509    11.00000    0.04525    0.03601 =
         0.04498   -0.00249    0.01776   -0.00082
C8    1    0.342913    0.305348    0.518860    11.00000    0.04842    0.04420 =
         0.04793   -0.00289    0.01983   -0.00110
C9    1    0.323462    0.533817    0.558570    11.00000    0.05896    0.06059 =
         0.06285   -0.00377    0.02920    0.01235
C10   1    0.305599    0.485377    0.639511    11.00000    0.08012    0.09063 =
         0.07044    0.00463    0.04363    0.02900
AFIX 137
H10A  2    0.287759    0.430214    0.591174    11.00000   -1.50000
H10B  2    0.297369    0.559657    0.671817    11.00000   -1.50000
H10C  2    0.320148    0.435024    0.707739    11.00000   -1.50000
AFIX   0
C11   1    0.324332    0.217178    0.573788    11.00000    0.07823    0.05889 =
         0.08459   -0.00253    0.05378   -0.00860
AFIX 137
H11A  2    0.331310    0.231981    0.662399    11.00000   -1.50000
H11B  2    0.328208    0.126374    0.558119    11.00000   -1.50000
H11C  2    0.301473    0.236214    0.536332    11.00000   -1.50000
AFIX   0
C12   1    0.438031    0.438930    0.211063    11.00000    0.08270    0.07893 =
         0.08678    0.01750    0.05613    0.01391
AFIX 137
H12A  2    0.449484    0.471980    0.159302    11.00000   -1.50000
H12B  2    0.420920    0.380495    0.162934    11.00000   -1.50000
H12C  2    0.452910    0.391445    0.280695    11.00000   -1.50000
AFIX   0
C13   1    0.357048    0.075167    0.316053    11.00000    0.05909    0.05001 =
         0.05736   -0.01403    0.02980   -0.00980
AFIX  23
H13A  2    0.369196   -0.003548    0.310696    11.00000   -1.20000
H13B  2    0.359775    0.140243    0.257984    11.00000   -1.20000
AFIX   0
C14   1    0.321595    0.040814    0.279445    11.00000    0.05501    0.03803 =
         0.05010   -0.00745    0.02525   -0.00322
C15   1    0.298526    0.105264    0.181045    11.00000    0.07550    0.05668 =
         0.06019    0.00277    0.02304    0.00041
AFIX  43
H15   2    0.304868    0.171974    0.138243    11.00000   -1.20000
AFIX   0
C16   1    0.265845    0.070507    0.145945    11.00000    0.06356    0.11111 =
         0.07420    0.00530    0.01154    0.01231
AFIX  43
H16   2    0.250354    0.114920    0.080309    11.00000   -1.20000
AFIX   0
C17   1    0.256333   -0.028238    0.207049    11.00000    0.05392    0.15135 =
         0.07926   -0.01219    0.02677   -0.02022
AFIX  43
H17   2    0.234447   -0.051673    0.182330    11.00000   -1.20000
AFIX   0
C18   1    0.278922   -0.092891    0.304640    11.00000    0.08700    0.10567 =
         0.08221   -0.00519    0.04556   -0.03932
AFIX  43
H18   2    0.272377   -0.160275    0.346144    11.00000   -1.20000
AFIX   0
C19   1    0.311529   -0.058180    0.341763    11.00000    0.06861    0.05794 =
         0.06315    0.00454    0.02605   -0.00920
AFIX  43
H19   2    0.326763   -0.101580    0.408930    11.00000   -1.20000
AFIX   0
C20   1    0.436986    0.116214    0.527152    11.00000    0.04993    0.04197 =
         0.05094    0.00237    0.01662    0.00395
C21   1    0.454862    0.217227    0.600711    11.00000    0.06753    0.05994 =
         0.05413   -0.00879    0.02043   -0.00821
AFIX  43
H21   2    0.449029    0.252693    0.665018    11.00000   -1.20000
AFIX   0
C22   1    0.481756    0.264940    0.576821    11.00000    0.06105    0.06939 =
         0.06545   -0.00328    0.01185   -0.01689
AFIX  43
H22   2    0.493972    0.333133    0.626163    11.00000   -1.20000
AFIX   0
C23   1    0.490904    0.214272    0.482139    11.00000    0.04976    0.07505 =
         0.07119    0.01516    0.01718    0.00282
C24   1    0.472327    0.113409    0.409055    11.00000    0.06125    0.08504 =
         0.06787    0.00053    0.03211    0.00906
AFIX  43
H24   2    0.478002    0.078595    0.344127    11.00000   -1.20000
AFIX   0
C25   1    0.445508    0.063737    0.431106    11.00000    0.05427    0.05576 =
         0.06094   -0.00870    0.01855    0.00077
AFIX  43
H25   2    0.433276   -0.004437    0.381788    11.00000   -1.20000
AFIX   0
C26   1    0.520339    0.267796    0.457625    11.00000    0.06851    0.11293 =
         0.11805    0.01754    0.04171   -0.01136
AFIX 137
H26A  2    0.515963    0.356551    0.425798    11.00000   -1.50000
H26B  2    0.524917    0.212654    0.397304    11.00000   -1.50000
H26C  2    0.538816    0.268147    0.534216    11.00000   -1.50000
AFIX   0
HKLF 4


REM  wr4-53_a.res in C2/c
REM wR2 = 0.1504, GooF = S = 1.020, Restrained GooF = 1.020 for all data
REM R1 = 0.0497 for 3528 Fo > 4sig(Fo) and 0.0629 for all 4459 data
REM 302 parameters refined using 0 restraints

END

WGHT      0.0835      1.5880

REM Highest difference peak  0.258,  deepest hole -0.240,  1-sigma level  0.045
Q1    1   0.4240  0.0952  0.5356  11.00000  0.05    0.26
Q2    1   0.4186  0.0779  0.6596  11.00000  0.05    0.20
;
_shelx_res_checksum              26338
_olex2_submission_special_instructions 'No special instructions were received'
_oxdiff_exptl_absorpt_empirical_details 
;
Empirical correction (ABSPACK) includes:
- Absorption correction using spherical harmonics
- Frame scaling
;
_oxdiff_exptl_absorpt_empirical_full_max 1.124
_oxdiff_exptl_absorpt_empirical_full_min 0.917
